# Supplementary material for: Processes independent of nonphotochemical quenching protect a high-light-tolerant desert alga from oxidative stress
Source: Plant Physiol. 2024 Nov 9;197(1):kiae608. doi: 10.1093/plphys/kiae608 (PMC11663709; doi:10.1093/plphys/kiae608)
Supplement: kiae608_Supplementary_Data [file kiae608_supplementary_data.zip]

Archive with 6 entries (6 files):
- Fig S1.pptx
- Fig S2.pptx
- Fig S3.pptx
- Fig S4.pptx
- pp.02147.2024-s09.pdf
- Supplementary Data.pdf
